# Supplementary material for: Effect of the Interaction between Dietary Patterns and the Gastric Microbiome on the Risk of Gastric Cancer
Source: Nutrients. 2021 Aug 3;13(8):2692. doi: 10.3390/nu13082692 (PMC8401549; doi:10.3390/nu13082692)
Supplement: Supplementary file 1 [file nutrients-13-02692-s001.zip]

Archive with 1 entries (1 files):
- nutrients-1296179-supplementary.pdf
